# Supplementary material for: One-Pot Sequence of Staudinger/aza-Wittig/Castagnoli–Cushman Reactions Provides Facile Access to Novel Natural-like Polycyclic Ring Systems
Source: Molecules. 2022 Nov 22;27(23):8130. doi: 10.3390/molecules27238130 (PMC9735558; doi:10.3390/molecules27238130)
Supplement: Supplementary file 1 [file molecules-27-08130-s001.zip]

Archive with 1 entries (1 files):
- molecules-2016631-supplementary.pdf
